# Supplementary material for: Sexual Dimorphism and Menopausal Transition: A Narrative Review of the Metabolic and Physical Effects of Intermittent Fasting
Source: Nutrients. 2026 Apr 24;18(9):1344. doi: 10.3390/nu18091344 (PMC13165054; doi:10.3390/nu18091344)
Supplement: Supplementary file 1 [file nutrients-18-01344-s001.zip]

Archive with 1 entries (1 files):
- nutrients-4127948-supplementary.pdf
